# Supplementary material for: Cardiac resynchronisation therapy in dextrocardia with situs Inversus totalis: a case report of strategies and outcomes in bipolar lead-based devices
Source: Eur Heart J Case Rep. 2026 Mar 10;10(3):ytag167. doi: 10.1093/ehjcr/ytag167 (PMC13019280; doi:10.1093/ehjcr/ytag167)
Supplement: ytag167_Supplementary_Data [file ytag167_supplementary_data.zip]

Archive with 2 entries (2 files):
- Apical 4 Chamber Post-procedure Echocardiogram.mp4
- Apical 4 Chamber Pre-procedure Echocardiogram.mp4
